# Supplementary material for: The Significance of the preoperative lactate dehydrogenase/albumin Ratio in the Prognosis of Colon Cancer: a retrospective study
Source: PeerJ. 2022 Mar 11;10:e13091. doi: 10.7717/peerj.13091 (PMC8919845; doi:10.7717/peerj.13091)
Supplement: Supplemental Information 1 [file peerj-10-13091-s001.xlsx]

## Sheet: data
number	gender	T	N	M	stage	distant metastasis or not	progression-free survival	death	survival time	T stage	N stage	N stage 2	M stage	M stage 2	age	leukocyte（before）	red blood cell（before）	hemoglobin （before）	platelet（before）	lymphocyte （before）	BUN （before）	BUA（before）	transferrin（before）	TP（before）	TG（before）	RBP（before）	prealbumin PA（before）	CRP（before）	TC（before）	albumin（before）	folic acid（before）	Ca（before）	lactate dehydrogenase（before）	neutrophilic granulocyte neutrophil（before）	PNI（before）	PNI clacification	conut score	conut score 2	PLR	PLR clacification	Lactate Dehydrogenase/Albumin Ratio
1	male	4a	1a	0	ⅢB	0	74	0	74	2	1	1	0	0	65	6.9	4.81	130	176	1.8	5.22	347	3.71	63.1	1.44	36.1	207	8	4.43	39.3		2.26	98	4.6	48.3	1	#REF!	1	97.7778	0	2.49364
2	female	4a	2b	0	ⅢC	1	2	0	95	2	1	1	0	0	50	4.9	4.34	134	157	1.6	9.27	275	2.94	84.1	0.59	27.1	230.6	3	4.76	52.5		2.42	163	2.8	60.5	1	#REF!	1	98.125	0	3.10476
3	male	4a	1a	0	ⅢB	0	77	0	77	2	1	1	0	0	71	5.5	2.77	66	188	0.9	7.01	374	3.74	63.1	0.96	23.2	148.9	31	4.2	35.7	7.96	2.28	162	4	40.2	1	#REF!	2	208.889	1	4.53782
4	female	4a	2a	0	ⅢC	0	2	0	66	2	1	1	0	0	74	3.6	4.21	101	208	1.1	4.08	195	4.03	67.9	0.5	12.4	156.5	1	4.13	41.2	8.24	2.24	158	2.2	46.7	1	#REF!	2	189.091	0	3.83495
5	male	3a	2a	0	ⅢB	0	63	0	63	2	1	1	0	0	48	6.2	4.32	126	202	1.7	5.51	273	2.7	66.9	0.87	33.1	236.8	7	3.59	42.6	4.5	2.17	105	3.5	51.1	1	#REF!	2	118.824	0	2.46479
6	male	3a	1c	0	ⅢB	1	38	1	38	2	1	1	0	0	84	7.5	3.81	111	159	1.3	6.17	282	2.03	56.2	0.92	22.9	140	15	3.87	31.4	3.84	2.17	142	5.4	37.9	0	#REF!	2	122.308	0	4.52229
7	female	4a	0	0	ⅡB	0	77	0	77	2	0	0	0	0	69	8	3.05	91	245	2	2.63	223	2.66	64.5	0.92	12.5	78.3	27	3.18	34.6	12.6	1.95	139	5.4	44.6	1	#REF!	2	122.5	0	4.01734
8	male	4a	1b	0	ⅢB	0	85	0	85	2	1	1	0	0	71	6.8	4.3	93	333	2.6	5.69	314	4.09	68.2	0.98	40.8	268.7	1	4.43	41.9	220	2.27	175	3.9	54.9	1	#REF!	1	128.077	0	4.17661
9	female	4a	c	0	ⅢB	0	81	0	81	2	1	1	0	0	62	2.8	3.44	83	204	1.1	4.12	301	3.95	66	1	23.4	143.9	16.1	4.46	35.4	18.34	2.17	137	1	40.9	1	#REF!	2	185.455	0	3.87006
10	male	1	0	0	Ⅰ	0	76	0	76	1	0	0	0	0	73	3.8	4.05	127	128	1.3	5.11	392	2.66	65.3	4.15	30.6	179.1	3	4.04	39.9	4.02	2.03	135	2	46.4	1	#REF!	2	98.4615	0	3.38346
11	male	4a	2a	0	ⅢC	1	14	1	45	2	1	1	0	0	76	4.9	3.56	87	149	1.1	4.6	258	2.04	53.4	0.36		99.8	226	2.77	29.5	5.93	2.25	147	3.5	35	0	#REF!	3	135.455	0	4.98305
12	female	4a	1b	1a	ⅣA	0	61	0	61	2	1	1	1	0	61	5.6	3.96	69	197	1.2	8.68	283	3.3	61	0.87	28.5	137.6	2	3.95	39.9	8.36	2.13	123	3.9	45.9	1	#REF!	2	164.167	0	3.08271
13	female	4a	1	0	ⅢB	0	101	0	101	2	1	1	0	0	55	3.4	3.31	101	137	1.3	4.73	146	2.57	62.4	0.55	17.5	211.8	2	3.91	36.4		2.22	162	1.6	42.9	1	#REF!	2	105.385	0	4.45055
15	male	4a	1	0	ⅢB	0	63	0	63	2	1	1	0	0	69	5.9	3.56	98	241	1.6	5.47	225	2.83	67.4	0.74	19.6	102.6	25	3.55	35.6	8.25	2.17	116	3.6	43.6	1	#REF!	2	150.625	0	3.25843
16	female	4a	0	0	ⅡB	0	74	0	74	2	0	0	0	0	69	4.2	3.45	69	195	1.1	6.92	319	3.53	56.1	0.87	24.5	123.1	2	4.72	35.5	6.71	2.08	177	2.4	41	1	#REF!	2	177.273	0	4.98592
17	female	4a	1c	0	ⅢB	1	42	0	61	2	1	1	0	0	80	4.6	4.72	135	168	1.8	4.67	388	3.64	73.1	1.07	43.5	196.7	4	4.92	42.2	9.32	2.28	167	2.2	51.2	1	#REF!	1	93.3333	0	3.95735
18	male	4a	0	0	ⅡB	0	78	0	78	2	0	0	0	0	68	7.4	4.24	93	372	1.7	7.6	194	1.78	50.5	0.51		77.1	200	2.1	28.4	3.07	2.37	281	4.7	36.9	0	#REF!	3	218.824	1	9.89437
20	female	4a	0	0	ⅡB	0	61	0	61	2	0	0	0	0	51	5.6	3.84	91	334	1.7	8.52	203	3.65	58.5	0.95	30.1	216.1	5	4.48	35.8	18.3	2.13	144	3.1	44.3	1	#REF!	1	196.471	1	4.02235
21	male	4a	0	0	ⅡB	0	77	0	77	2	0	0	0	0	66	14.6	4.38	139	229	0.8	7.99	148	2.46	59.8	0.46	23.6	104.5	44	3.68	35.4	4.37	1.98	155	12.9	39.4	0	#REF!	2	286.25	1	4.37853
23	male	4a	0	0	ⅡB	0	68	0	68	2	0	0	0	0	57	6	4.29	130	178	1.7	3.54	315	3	60.2	1.4	32.2	217.1	1	3.78	40.8	8.14	2.26	118	3.6	49.3	1	#REF!	1	104.706	0	2.89216
24	female	4b	0	0	ⅡC	0	62	0	62	2	0	0	0	0	63	7.4	3.9	124	113	0.8	6	122	2.03	50.8	0.53		80	187	3.12	27.9	5.02	1.91	177	6.1	31.9	0	#REF!	3	141.25	0	6.34409
25	male	4b	0	0	ⅡC	0	73	0	73	2	0	0	0	0	57	4.8	5.26	146	201	1.3	3.04	224	2.33	62.8	1.52	31.8	224.7	17	4.5	41	2.77	2.2	193	3	47.5	1	#REF!	2	154.615	0	4.70732
26	male	4b	2b	0	ⅢC	1	1.5	1	2	2	1	1	0	0	66	16.1	5.66	161	351	1	4.07	304	2.13	58.1	1.78	24.6	121.7	20	3.69	37.5	3.4	2.01	210	13.7	42.5	1	#REF!	2	351	1	5.6
27	female	4a	2a	1a	ⅣA	1	1	1	7	2	1	1	1	0	74	20	4	116	281	1.4	4.6	298	2.61	65.5	1.32	20.3	72.6	153	5.78	37.2	8.84	2.19	149	17.5	44.2	1	#REF!	1	200.714	1	4.00538
28	female	4b	2b	0	ⅢC	1	8	1	9	2	1	1	0	0	63	14.9	4.25	123	530	1.4	3.3	211	3.36	70.8	1.32	24.5	82.9	95	4.54	38.9	4.24	2.34	234	13.3	45.9	1	#REF!	2	378.571	1	6.01542
29	female	4a	0	0	ⅡB	0	68	0	68	2	0	0	0	0	76	7.5	3.31	96	278	1.7	6.4	183	1.71	49.2	1.21		99.9	7	3.39	28.6	12.03	1.96	162	5.2	37.1	0	#REF!	3	163.529	0	5.66434
30	male	4a	2b	0	ⅢC	0	62	0	62	2	1	1	0	0	73	5.4	3.06	56	206	1.9	5.75	444	3.64	73.7	0.55	49.9	280.6	2	3.01	42.6	13.38	2.31	118	3	52.1	1	#REF!	2	108.421	0	2.76995
31	female	4a	1c	0	ⅢB	1	9	1	20	2	1	1	0	0	74	5.3	3.55	106	258	1.2	4.17	268	3.45	56.7	1.98	34.8	181.1	5	6.72	36	8.36	2.18	136	3.3	42	1	#REF!	1	215	1	3.77778
33	female	4b	0	0	ⅡC	0	74	0	74	2	0	0	0	0	84	8.1	3.72	106	213	1.1	1.48	180	1.57	60.1	1.97	16.7	68.8	39	4.79	30.5	6.46	2.08	93	6.4	36	0	#REF!	2	193.636	0	3.04918
36	male	4a	1c	0	ⅢB	0	71	0	71	2	1	1	0	0	39	5.3	4.21	86	295	1.1	4.21	253	4.98	66.2	0.44	25	140.8	3	3.36	42.5	8.2	2.27	134	3.6	48	1	#REF!	2	268.182	1	3.15294
37	male	4a	0	0	ⅡB	0	67	0	67	2	0	0	0	0	59	8.5	4.79	135	269	1.9	5.94	316	3.74	68.7	1.1	24.6	270.8	3	3.62	45.6	10.66	2.3	134	6.1	55.1	1	#REF!	1	141.579	0	2.9386
38	female	4a	1a	0	ⅢB	0	72	0	72	2	1	1	0	0	55	9.6	4.07	115	392	2.3	5.62	361	2.8	73.2	1.69	35	186.5	27	6.17	42.9	10.38	2.41	156	6.5	54.4	1	#REF!	1	170.435	0	3.63636
40	female	4b	0	0	ⅡC	0	75	0	75	2	0	0	0	0	49	5	3.54	70	292	1.3	4.32	206	3.65	61.3	1.43	34.7	195.2	4	3.91	39.4	7.24	2.21	126	3.1	45.9	1	#REF!	2	224.615	1	3.19797
41	male	3a	0	0	ⅡA	0	63	0	63	2	0	0	0	0	67	4.3	3.48	76	141	1.1	4.61	389	3.98	64.4	0.61	15.6	123.2	15	3.42	35.3	7.88	2	167	2.4	40.8	1	#REF!	2	128.182	0	4.73088
42	male	3a	2b	0	ⅢC	1	23	1	27	2	1	1	0	0	35	11.2	5.13	145	256	1.1	3.6	348	4.44	64.7	1.17		207.2	6	4.11	40.6	6.34	2.38	165	9.4	46.1	1	#REF!	2	232.727	1	4.06404
43	female	4a	0	0	ⅡB	0	72	0	72	2	0	0	0	0	67	4.8	3.27	84	250	0.8	5.4	242	3.3	62.3	1.49	20.9	114	33	4.76	39.1	9.66	2.29	167	3.4	43.1	1	#REF!	2	312.5	1	4.2711
46	female	4b	2b	0	ⅢC	1	2	1	3	2	1	1	0	0	66	6.6	3.16	69	206	2.9	5.86	300	4.73	67.8	0.98	22	131.2	2	2.78	37.7	11.23	2.14	331	3	52.2	1	#REF!	2	71.0345	0	8.77984
47	female	4a	1	0	ⅢB	0	67	0	67	2	1	1	0	0	55	4.1	4.16	114	99	1.1	4.32	232	3.9	80.1	1.35	21.6	226.8	1	4.72	44.3	14.11	2.37	192	2.5	49.8	1	#REF!	2	90	0	4.33409
48	female	4b	1b	1a	ⅣA	1	2	1	2	2	1	1	1	0	76	12.4	3.37	89	264	1.2	4.03	393	1.95	65.3	1.3	13.5	72.9	42	4.03	31.2	12.01	2.16	136	10.2	37.2	0	#REF!	2	220	1	4.35897
49	female	4a	1b	0	ⅢB	0	73	0	73	2	1	1	0	0	49	5.9	4.45	83	276	2.3	5.69	195	4.36	71.5	0.94	39.5	160	6	4.38	43	9.92	2.16	172	2.8	54.5	1	#REF!	1	120	0	4
50	female	4b	0	0	ⅡC	0	64	0	64	2	0	0	0	0	79	5.6	3.99	103	364	0.9	2.71	153	2.43	65.6	1.12	12.6	74.9	26	4.64	34.4	7.2	2.11	134	4.1	38.9	0	#REF!	3	404.444	1	3.89535
51	male	4a	0	0	ⅡB	0	72	0	72	2	0	0	0	0	55	3.2	3.53	92	109	0.6	8.53	307	4.14	60.6	0.49	26.7	105	10	3.32	36.5	13.56	2.14	183	2.2	39.5	1	#REF!	3	181.667	0	5.0137
52	male	4a	0	0	ⅡB	0	77	0	77	2	0	0	0	0	69	4.8	3.38	59	233	1.5	4.52	217	4.61	62.9	1.36	23.8	167	2	3.63	36	3.21	1.94	124	2.6	43.5	1	#REF!	2	155.333	0	3.44444
53	female	4a	0	0	ⅡB	1	77	0	77	2	0	0	0	0	58	8.1	4.4	84	393	2	3.36	334	5.17	75.7	1.78	27.3	170.8	4	3.99	39.1	19.26	2.26	140	5.1	49.1	1	#REF!	1	196.5	1	3.58056
54	male	4b	2b	0	ⅢC	0	62	0	62	2	1	1	0	0	72	7.9	4.24	73	354	3.3	4.71	232	4.2	62.3	1.25	34.7	219.7	2	3.08	38.2	8.09	2.2	127	3.8	54.7	1	#REF!	2	107.273	0	3.32461
55	male	4a	0	1a	ⅣA	1	69	0	69	2	0	1	1	0	52	3.9	4.19	133	242	1.6	5.17	281	3.08	63.3	0.57	28.1	251	1	5.27	42	3.07	2.33	117	1.8	50	1	#REF!	1	151.25	0	2.78571
56	female	4a	1a	0	ⅢB	1	15	0	71	2	1	1	0	0	56	5.4	4.46	93	367	1.6	3.8	314	4.53	70.2	0.86	25.7	208.4	2	4.37	43.5	20.31	2.31	208	3.4	51.5	1	#REF!	1	229.375	1	4.78161
57	female	2a	1a	0	ⅢA	0	77	0	77	1	1	1	0	0	60	4.6	3.66	113	174	2.1	3.92	306	2.52	63.4	1.27	30.7	145.4	5	4.63	37.5	16.71	2.31	148	1.7	48	1	#REF!	1	82.8571	0	3.94667
58	female	4a	1b	0	ⅢB	1	6	0	72	2	1	1	0	0	52	5.4	4.24	131	214	2.6	7.16	279	2.96	72.4	1.16	32.2	243.1	2	4.97	44.4	24.04	2.15	166	2.4	57.4	1	#REF!	1	82.3077	0	3.73874
59	male	2a	0	0	Ⅰ	0	72	0	72	1	0	0	0	0	87	7.3	4.04	87	195	0.8	9.99	233	1.76	51.4	1.1	35.7	110.2	21	3.51	28.2	6.48	2.08	129	5.7	32.2	0	#REF!	3	243.75	1	4.57447
60	male	4a	1b	0	ⅢB	1	23	1	44	2	1	1	0	0	70	7.9	4.11	122	307	2.4	6.42	332	3.48	68.5	1.36	35	278.3	2	4.19	40.8	17.93	2.39	154	4.4	52.8	1	#REF!	1	127.917	0	3.77451
61	female	4a	2a	0	ⅢC	0	74	0	74	2	1	1	0	0	46	4	3.85	74	298	1.1	2.89	230	4.64	62.8	0.7	23.5	169.6	1	3.15	40.4	16.23	2.12	177	2.6	45.9	1	#REF!	2	270.909	1	4.38119
62	male	4a	2a	0	ⅢC	0	72	0	72	2	1	1	0	0	71	5.1	3.55	109	134	1.2	4.29	401	2.51	61.3	1.3	16.4	128	9	2.94	36.4	14.13	2.1	156	3.2	42.4	1	#REF!	2	111.667	0	4.28571
63	female	4b	2a	1a	ⅣA	0	68	0	68	2	1	1	1	0	63	5.5	3.45	110	229	1.3	3.37	208	2.65	63.8	0.74	28.5	118.5	12	4.1	36.7	15.9	2.15	212	3.7	43.2	1	#REF!	2	176.154	0	5.77657
64	male	1a	0	0	Ⅰ	0	67	0	67	1	0	0	0	0	60	6.4	5.02	161	152	2.4	4.65	315	3.24	71.2	1.9	36.2	353.4	2	5.58	46.6	13.04	2.27	158	3.1	58.6	1	#REF!	1	63.3333	0	3.39056
65	female	4a	1a	0	ⅢB	1	73	1	73	2	1	1	0	0	72	5.5	3.44	101	174	1.7	11.82	417	3.01	66.7	1.9	34.1	226	2	6.59	37.2	15.01	2.32	157	3.1	45.7	1	#REF!	1	102.353	0	4.22043
66	male	4a	0	0	ⅡB	0	65	0	65	2	0	0	0	0	60	5.3	4.39	142	218	1.9	3.32	385	3.61	70.6	0.97	54.3	311.3	7	5.95	46.2	9.93	2.33	168	2.9	55.7	1	#REF!	1	114.737	0	3.63636
68	female	4a	1a	0	ⅢB	0	66	0	66	2	1	1	0	0	54	3.4	4.81	141	244	1.2	4.44	241	3.44	69.8	1.16	26.7	319.6	2	5.77	48.3	11.15	2.37	182	1.9	54.3	1	#REF!	1	203.333	1	3.76812
70	male	2a	0	0	Ⅰ	0	57	1	57	1	0	0	0	0	77	6.7	4.55	131	174	1.7	5.51	333	3.12	75.4	1.85	29.7	215.5	5	4.29	45.2	7.68	2.23	148	4.6	53.7	1	#REF!	1	102.353	0	3.27434
72	female	4a	0	0	ⅡB	0	62	0	62	2	0	0	0	0	64	5.3	4.13	120	133	1.9	5.39	284	2.55	66	1.55	46.3	247.6	1	5.96	41.1		2.31	141	2.8	50.6	1	#REF!	1	70	0	3.43066
74	female	4a	0	0	ⅡB	0	66	0	66	2	0	0	0	0	55	4.9	4.11	117	176	1.6	3.72	318	3.25	64	1.97	16.4	169.1	4	5.1	42.2	10.98	2.24	169	2.7	50.2	1	#REF!	1	110	0	4.00474
77	female	2a	0	0	Ⅰ	0	71	0	71	1	0	0	0	0	74	3.5	4.32	123	209	1.1	4.98	256	2.26	64.3	1.4	31.3	171.8	5	6.6	37.9	5.82	2.28	154	2	43.4	1	#REF!	2	190	0	4.06332
78	male	4b	1a	0	ⅢC	0	77	0	77	2	1	1	0	0	60	7.1	3.8	119	323	1.3	5.66	264	3.08	65.1	0.89	26.9	130.7	6	3.91	39.2	3.77	2.21	131	4.5	45.7	1	#REF!	2	248.462	1	3.34184
79	male	4a	0	0	ⅡB	0	67	0	67	2	0	0	0	0	76	6.9	4.57	136	185	2.2	5.53	330	2.15	62.5	1.22	32.3	203.4	4	4.16	36.7	8.86	2.16	260	3.9	47.7	1	#REF!	1	84.0909	0	7.08447
80	male	4a	2b	0	ⅢC	0	77	0	77	2	1	1	0	0	50	7.4	4.28	122	267	2.4	5.18	292	3.43	60.8	1.01	28.9	144.8	6	4.61	38.6	4.65	2.22	108	4.3	50.6	1	#REF!	1	111.25	0	2.79793
81	male	4b	0	0	ⅡC	1	40	1	40	2	0	0	0	0	84	14.1	3.29	97	162	1.1	2.95	92	2.73	49.7		34.3	192	11		26.3		2.01	207	12.6	31.8	0	#REF!	3	147.273	0	7.87072
82	male	4a	0	0	ⅡB	0	60	0	60	2	0	0	0	0	61	6.4	4.01	120	92	1.4	3.99	354	2.71	67.2	0.49	38.5	220.3	3	2.96	42.4	21.72	2.16	155	4.1	49.4	1	#REF!	2	65.7143	0	3.65566
83	male	4a	1a	0	ⅢB	0	64	0	64	2	1	1	0	0	76	6.4	4.63	139	257	0.6	11.9	374	2.16	50.6	1.2		119.8	50	5.2	27.9	3.29	2.18	144	4.8	30.9	0	#REF!	3	428.333	1	5.16129
84	male	4a	1a	0	ⅢB	0	78	0	78	2	1	1	0	0	65	8.1	4.14	122	238	2.1	5.56	228	2.91	67.5	1.04	30.5	204	1	5.65	40.2	15.7	2.11	171	5.2	50.7	1	#REF!	1	113.333	0	4.25373
85	male	3a	1b	0	ⅢB	0	64	0	64	2	1	1	0	0	71	7.3	3.99	126	125	2.2	4.7	311	3.06	60.4	0.83	32.7	218.5	2	3.25	37.2	5.01	2.13	156	4.1	48.2	1	#REF!	2	56.8182	0	4.19355
86	female	4a	0	0	ⅡB	1	37	1	40	2	0	0	0	0	63	8	4.66	129	294	3.5	6.46	247	3.59	69.5	1.54	47.1	241.5	2	5.37	44.9	9.18	2.37	152	3.9	62.4	1	#REF!	1	84	0	3.3853
87	male	4a	0	0	ⅡB	0	60	0	60	2	0	0	0	0	77	5.1	3.85	114	145	1	5.62	278	3.75	58.6	1.06	18.2	157.7	10	3.82	35.1	3.13	2.07	107	3.2	40.1	1	#REF!	2	145	0	3.04843
88	female	2a	0	0	Ⅰ	0	70	0	70	1	0	0	0	0	49	5.9	4.45	129	195	2.9	4.4	333	3.59	81.4	2.4	31.7	315.8	2	5.26	49.2	>25.2	2.34	177	2.5	63.7	1	#REF!	1	67.2414	0	3.59756
89	male	4a	2b	0	ⅢC	0	67	0	67	2	1	1	0	0	61	6.3	4.43	129	223	1.7	3.17	247	3.63	63.2	1.62	36.4	244.8	2	4.22	39.3	6.37	2.12	193	4	47.8	1	#REF!	1	131.176	0	4.91094
90	male	4a	1a	0	ⅢB	0	75	0	75	2	1	1	0	0	76	4.7	3.69	118	126	0.8	3.74	174	2.03	55.8	0.58	27.8	109.1	7	4.6	32.5	>25.2	1.98	146	3.6	36.5	0	1	1	157.5	0	4.49231
91	female	4b	1b	0	ⅢC	0	78	0	78	2	1	1	0	0	37	5.8	3.35	74	251	0.6	2.89	268	3.57	64.9	0.97	26.7	107	6	9.4	36.8	12.06	2.15	172	4.5	39.8	1	#REF!	2	418.333	1	4.67391
92	male	3a	2b	0	ⅢC	1	63	1	67	2	1	1	0	0	74	6.4	4.09	133	232	2.2	5.97	408	2.98	63.7	0.75	33.5	257	3	3.46	37.8	9.42	2.02	245	3.2	48.8	1	5	3	105.455	0	6.48148
93	male	2a	1a	0	ⅢA	0	83	0	83	1	1	1	0	0	75	7.3	4.18	125	203	2.1	6.25	295	2.38	58.4	1.18	30.3	228.2	2	4.27	38.6	4.65	2.2	161	4.4	49.1	1	#REF!	1	96.6667	0	4.17098
94	male	4a	0	0	ⅡB	0	83	0	83	2	0	0	0	0	48	7.9	4.49	116	325	2	5.61	296	2.91	77.1	1.56	23.2	218	37	5.25	49.7		2.49	124	5	59.7	1	#REF!	1	162.5	0	2.49497
95	male	4a	0	0	ⅡB	0	82	0	82	2	0	0	0	0	69	6.4	4.42	133	179	1.1	2.68	264	2.8	68.2	0.64	19.6	194.8	5	3.33	42.7	5.05	2.2	167	4.5	48.2	1	#REF!	2	162.727	0	3.91101
96	male	4a	1b	1a	ⅣA	1	16	1	30	2	1	1	1	0	65	7.4	3.91	129	207	1.4	5.73	477	3.39	72.7	1.2	35.4	166.9	5	3.25	43.5		2.29	146	5.2	50.5	1	#REF!	2	147.857	0	3.35632
97	female	4a	0	0	ⅡB	0	81	0	81	2	0	0	0	0	57	4.5	3.83	113	224	1.6	7.13	276	2.51	60.7	0.65	20.9	129	6	4.61	33.6	3.58	2.17	162	2.3	41.6	1	#REF!	2	140	0	4.82143
98	male	4a	1a	0	ⅢB	0	84	0	84	2	1	1	0	0	77	7.6	5.15	156	148	1.8	3.46	314	2.48	75	1.12	22.6	211.6	11	4.06	43.6	4.58	2.34	165	4.8	52.6	1	#REF!	1	82.2222	0	3.7844
100	female	4a	2b	0	ⅢC	1	25	1	28	2	1	1	0	0	53	7.1	4.29	133	174	2.4	8.23	416	3.14	72.4	4.01	42.8	336.6	3	4.29	45.2		2.38	175	3.9	57.2	1	#REF!	1	72.5	0	3.87168
101	male	4b	1c	0	ⅢB	1	17	1	38	2	1	1	0	0	66	5.9	4.48	135	251	1.9	6.7	280	3.25	72.1	0.76	35.2	336.1	2	6.8	43.8	5.47	2.21	599	3.2	53.3	1	#REF!	1	132.105	0	13.6758
102	female	2a	0	0	Ⅰ	0	82	0	82	1	0	0	0	0	76	5.4	3.94	117	225	2.1	8.42	228	3.26	65.6	1.48	31.2	216.6	2	5.8	40.2	7.31	2.14	176	2.5	50.7	1	#REF!	1	107.143	0	4.37811
103	female	3a	0	0	ⅡA	0	87	0	87	2	0	0	0	0	72	5.7	4.15	127	172	1.7	6	300	2.27	63.3	1.53	45.5	245.6	2	4.11	38.7	8.12	2.05	140	3.3	47.2	1	#REF!	1	101.176	0	3.61757
104	female	4a	1a	0	ⅢB	0	87	0	87	2	1	1	0	0	54	5.2	4.2	120	194	2.2	4.95	173		72.6	1.98	29	276.8	1	4.99	46.3			178	2.5	57.3	1	#REF!	1	88.1818	0	3.84449
105	female	4a	2a	0	ⅢC	1	5	1	10	2	1	1	0	0	74	6	3.33	100	276	1.1	5.61	295	3.21	74.4	1.51	49.9	260.3	7	4.91	49.6	7.07	2.26	229	4.2	55.1	1	#REF!	2	250.909	1	4.61694
106	male	4a	0	0	ⅡB	0	82	0	82	2	0	0	0	0	40	4	3.83	113	224	1.6	5.98	374	2.55	60.7	1.55	25.8	203	10	4.47	35.3	3.4	2.1	166	2.3	43.3	1	#REF!	1	140	0	4.70255
107	female	4a	0	0	ⅡB	0	101	0	101	2	0	0	0	0	70	5	4.33	117	226	1	3.5	216	2.45	58	2.68	26	216.4	5	4.35	39.2		2.12	133	3.4	44.2	1	#REF!	2	226	1	3.39286
109	female	4a	0	1a	ⅣA	1	17	1	22	2	0	1	1	0	61	6.1	2.94	65	268	0.8	3.55	204	1.87	64.4	1.38	14.6	117.2	48	4.89	38.1	8.58	2.06	191	4.6	42.1	1	#REF!	2	335	1	5.01312
110	female	4a	1c	1a	ⅣA	1	7	1	8	2	1	1	1	0	75	8.6	4.01	101	297	0.9	9.47	155	2.79	62.3	1.36	29.1	133.1	45	4.52	32.3	2.85	1.91	213	7	36.8	0	#REF!	3	330	1	6.59443
111	male	4a	0	0	ⅡB	0	79	0	79	2	0	0	0	0	36	18	4.61	140	189	1.6	5.08	303	2	62.5	0.8	18.5	66	217	2.7	38.8	4.92	1.97	178	16.1	46.8	1	#REF!	2	118.125	0	4.58763
112	male	4a	2a	0	ⅢC	0	90	0	90	2	1	1	0	0	71	6.4	4.34	140	206	2	5.88	508	2.42	65.5	1.54	26.5	238.8	1	4.79	39.8	5.32	2.19	204	3.6	49.8	1	#REF!	1	103	0	5.12563
113	male	4a	1a	0	ⅢA	1	77	1	77	2	1	1	0	0	70	4.8	3.82	120	140	1.2	5.08	293	1.93	55.3	0.76	25	221.2	3	2.26	38		2.02	165	3.1	44	1	#REF!	2	116.667	0	4.34211
114	male	4a	0	0	ⅡB	0	82	0	82	2	0	0	0	0	57	5.1	4.93	147	139	1.4	5.44	424	2.87	64.5	1.19	29.5	222.4	13	6.44	42.3	4.76	2.1	169	3.3	49.3	1	#REF!	1	99.2857	0	3.99527
115	female	4a	1b	1a	ⅣA	1	4	1	6	2	1	1	1	0	46	8.6	3.6	114	298	1.5	4.38	230	1.8	64.9	0.72	17.3	196.6	10	5.23	40.6	3.93	2.16	414	6	48.1	1	#REF!	1	198.667	1	10.197
116	male	4a	0	0	ⅡB	0	88	0	88	2	0	0	0	0	67	6.1	4.61	134	230	0.9	2.03	267	1.99	67.1	1.63	32.3	218.8	5	5.32	41.9	9.17	2.32	202	4.5	46.4	1	#REF!	2	255.556	1	4.821
117	male	4a	0	0	ⅡB	0	82	0	82	2	0	0	0	0	52	5.7	2.99	84	389	0.8	5.27	222	3.71	72.8	0.61	47.1	268.8	2	5.31	47.2	3.7	2.28	212	4.6	51.2	1	#REF!	2	486.25	1	4.49153
120	male	4a	0	0	ⅡB	0	87	0	87	2	0	0	0	0	77	4.8	4.49	107	246	0.9	6.05	240	2.84	66.1	1.42	27.4	228	3	4.37	41.5	8.93	2.1	200	3.5	46	1	#REF!	2	273.333	1	4.81928
122	male	4a	1a	0	ⅢB	0	80	0	80	2	1	1	0	0	48	9.7	2.6	45	611	1.2	3.79	295	2.6	59.3	0.61	11.9	59.4	66	3.28	29.2	5.67	2.05	114	7.6	35.2	0	1	1	509.167	1	3.90411
123	male	3a	0	0	ⅡA	0	88	0	88	2	0	0	0	0	76	6.6	4.34	124	274	2.3	6.37	312	2.74	36	1.16	28.3	188	6	3.79	36		2.14	115	3.4	47.5	1	#REF!	1	119.13	0	3.19444
124	female	4a	0	0	ⅡB	0	86	0	86	2	0	0	0	0	67	7	3.52	100	260	1.9	3.3	250	3.02	66.5	1.98	30	223.3	2	3.89	41.6	11.82	2.22	143	4.2	51.1	1	#REF!	1	136.842	0	3.4375
125	male	4a	0	0	ⅡB	0	44	1	44	2	0	0	0	0	77	7.9	3.52	78	356	1.3	3.77	234	1.84	53	0.97	20.7	179.6	24	3.57	27.9		1.91	183	5.9	34.4	0	#REF!	3	273.846	1	6.55914
126	male	4a	1a	0	ⅢB	0	95	0	95	2	1	1	0	0	70	4.1	3.45	98	137	1	7.68	371	2.06	63.3	0.82	27.1	208.3	4	3.5	40.5		2.14	120	2.6	45.5	1	#REF!	2	137	0	2.96296
127	female	3a	1b	0	ⅢB	0	81	0	81	2	1	1	0	0	54	5.2	3.27	78	215	2	5.36	184	2.8	64.1	1.21	34	180.5	4	4.05	35.8	10.65	2.13	137	2.6	45.8	1	#REF!	1	107.5	0	3.82682
129	male	4b	0	0	ⅡC	0	25	1	25	2	0	0	0	0	78	8.9	3.63	81	375	2	7.25	227	3.07	64.8	0.62	32.2	184.7	15	3.77	36.2	>20	2.11	165	5.7	46.2	1	#REF!	1	187.5	0	4.55801
130	male	4a	1a	0	ⅢB	0	81	0	81	2	1	1	0	0	74	3.6	2.18	56	199	1.2	4.93	396	2.46	61.9	1.61	36.6	175	10	3.23	34.8	3	2.09	125	2.1	40.8	1	1	1	165.833	0	3.59195
131	female	4a	0	0	ⅡB	0	81	0	81	2	0	0	0	0	54	4	4.03	111	331	2	8.13	187	2.74	67.4	1.81	44.7	299.6	1	5.38	42.6	15.38	2.18	130	1.6	52.6	1	#REF!	1	165.5	0	3.05164
133	male	4a	0	0	ⅡB	0	81	0	81	2	0	0	0	0	85	7.5	3.97	115	234	1.8	7.13	233	3.16	60.5	2	36.1	223.3	2	3.95	37.1	5.76	2.24	177	4.8	46.1	1	#REF!	1	130	0	4.77089
134	female	4a	0	1b	ⅣA	1	3	1	6	2	0	1	1	1	38	10	3.4	76	457	1.8	2.6	270	2.94	68.4	0.94	17	162.5	13	6.07	41.5		2.22	365	6	50.5	1	5	3	253.889	1	8.79518
135	male	4a	0	0	ⅡB	0	80	0	80	2	0	0	0	0	56	5.6	4.07	125	177	1.7	5.55	225	2.35	62.2	0.87	22.6	125.7	2	3.92	38.2	8.85	2.08	150	3	46.7	1	#REF!	1	104.118	0	3.9267
137	male	4a	0	0	ⅡB	0	80	0	80	2	0	0	0	0	19	10.2	4.28	69	519	1.9	2.69	217	4.56	59.7	0.87	19	201.5	2	3.26	40.9	2.62	2.24	123	7.5	50.4	1	#REF!	2	273.158	1	3.00733
139	female	4a	1a	0	ⅢB	1	4	1	11	2	1	1	0	0	60	6.8	3.11	72	267	1.1	5.61	293	2.78	70.9	0.56	12.4	136.2	12	4.1	38.6		1.96	204	5.2	44.1	1	#REF!	2	242.727	1	5.28497
140	female	2a	0	0	Ⅰ	0	100	0	100	1	0	0	0	0	81	9.7	3.67	97	312	2.3	5.31	390	2.75	66.4	1.61	27.8	186.1	12	4.21	36.7	8.89	2.21	130	6.4	48.2	1	#REF!	1	135.652	0	3.54223
141	female	4a	0	0	ⅡB	0	100	0	100	2	0	0	0	0	78	6.5	4.39	118	202	1.9	4.89	280	2.84	71	1.23	25	228	3	4.89	44.1		2.31	203	3.9	53.6	1	#REF!	1	106.316	0	4.60317
142	female	2a	0	0	Ⅰ	0	81	0	81	1	0	0	0	0	53	5.1	3.99	112	291	1.3	4.55	176	2.98	58.5	0.97	38.7	209	3	4.09	37.4	12.89	2.1	140	3.3	43.9	1	#REF!	2	223.846	1	3.74332
143	female	4a	1c	1a	ⅣA	1	12	1	20	2	1	1	1	0	49	7.6	4.57	108	358	2	3.56	291	3.53	72.9	2.05	24.9	203.5	7	6.37	41.8		2.33	404	4.9	51.8	1	#REF!	1	179	0	9.66507
144	female	4a	0	0	ⅡB	0	87	0	87	2	0	0	0	0	89	4.1	3.7	106	161	0.9	4.96	282	1.96	55.9	0.76	27.2	208.9	2	3.43	35.4		2.23	156	2.8	39.9	1	1	1	178.889	0	4.40678
145	female	4a	1b	1a	ⅣA	1	8	1	22	2	1	1	1	0	49	7.1	4.44	141	207	1.4	5.05	215	1.94	67.5	1.38	29.1	286	2	5.02	45.9		2.24	241	5.1	52.9	1	4	2	147.857	0	5.25054
146	male	4a	1a	0	ⅢB	0	87	0	87	2	1	1	0	0	71	4.4	4.28	129	181	1.4	4.79	327	3.36	64.2	0.98	33.4	189.5	1	3.72	37.5	12.36	2.12	159	2.3	44.5	1	#REF!	2	129.286	0	4.24
147	female	4a	1a	0	ⅢB	0	83	0	83	2	1	1	0	0	72	5.2	3.48	108	236	1.8	6.57	251	2.42	59.8	1.37	33.2	181	5	4.87	37.5	8.65	2.18	178	2.9	46.5	1	#REF!	1	131.111	0	4.74667
148	male	4a	1b	0	ⅢB	0	100	0	100	2	1	1	0	0	73	5.7	5.16	165	188	1	5.08	240	2.65	71.8	1.25	30.2	205.1	5	4.68	44.1		2.37	152	4.1	49.1	1	#REF!	2	188	0	3.44671
149	male	2a	1a	0	ⅢA	1	4	1	14	1	1	1	0	0	71	5.5	2.97	73	225	1.9	5.73	238	2.28	56.7	1.02	12.9	141.8	20	3.79	34.2		1.98	161	2.9	43.7	1	#REF!	2	118.421	0	4.7076
150	female	4b	0	0	ⅡC	0	92	0	92	2	0	0	0	0	65	4.4	3.84	84	357	1.9	4.53	218	2.46	69.3	1.15	19.4	150.5	8	3.78	33.6		2.26	165	1.5	43.1	1	#REF!	2	187.895	0	4.91071
